# Supplementary material for: Anticholinesterase and Serotoninergic Evaluation of Benzimidazole–Carboxamides as Potential Multifunctional Agents for the Treatment of Alzheimer’s Disease
Source: Pharmaceutics. 2023 Aug 19;15(8):2159. doi: 10.3390/pharmaceutics15082159 (PMC10459044; doi:10.3390/pharmaceutics15082159)
Supplement: Supplementary file 1 [file pharmaceutics-15-02159-s001.zip]

Archive with 1 entries (1 files):
- pharmaceutics-2483960-supplementary.pdf
